# Supplementary material for: Impact of early-life feeding on local intestinal microbiota and digestive system development in piglets
Source: Sci Rep. 2021 Feb 18;11:4213. doi: 10.1038/s41598-021-83756-2 (PMC7892833; doi:10.1038/s41598-021-83756-2)
Supplement: Supplementary file 2 — Supplementary Information 2. [file 41598_2021_83756_MOESM2_ESM.xlsx]

## Sheet: Piglet information
Sl Number	Ear number	Gender	Group	Pen number	Dissection day	Age on sacrifice	BW_d0	BW_d2	BW_d7	BW_d15	BW_d21	BW_dayBeforeWeaning
1	N25	Male	CON	15.7	day 1	27	1095	1264	2192	3770	5540	7844
2	L28	Female	CON	15.4	day 1	28	1298	1448	2488	4235	5309	6778
3	F31	Male	EF	14.3	day 1	29	1227	1293	1952	3755	4768	6837
4	H23	Female	EF	15.5	day 1	30	1653	1708	2852	5035	5844	7364
5	P21	Female	EF	14.6	day 1	26	1397	1570	2489	3935	5842	7922
6	B22	Male	CON	15.6	day 1	31	1196	1348	2018	4260	5738	7907
7	D30	Male	EF	15.3	day 1	30	1412	1619	2619	5100	6710	8245
8	I20	Female	CON	14.8	day 1	29	1146	1451	2274	4980	7074	10057
9	E28	Male	EF	14.2	day 1	30	1275	1420	2092	5035	7539	10475
10	G28	Male	CON	15.2	day 1	29	1142	1187	1917	3635	5358	7522
11	K26	Female	CON	14.4	day 1	28	1815	1976	2652	4570	6001	7717
12	M30	Female	EF	14.5	day 1	28	1410	1550	2522	4195	5677	7761
13	L34	Female	CON	15.4	day 1	28	1396	1538	2386	3950	5188	6770
14	H27	Male	EF	15.5	day 1	30	1495	1620	2755	5710	7179	10135
15	D23	Female	EF	15.3	day 1	30	1392	1549	2607	5125	5629	5772
16	K33	Male	CON	14.4	day 1	28	1696	1846	2569	4435	5953	7645
17	E22	Female	EF	14.2	day 2	31	1275	1332	2345	5205	7695	10548
18	H35	Male	EF	15.5	day 2	31	1637	1584	2669	5550	6828	9502
19	N23	Female	CON	15.7	day 2	28	1617	1780	2861	4905	7165	9149
20	I22	Male	CON	14.8	day 2	30	1341	1401	2141	4775	7212	10093
21	B27	Male	CON	15.6	day 2	32	1074	1152	1665	3610	4870	6475
22	F26	Female	EF	14.3	day 2	30	1044	1100	1937	4105	5432	7743
23	G34	Female	CON	15.2	day 2	30	1290	1334	2084	4550	6610	8325
24	M29	Male	EF	14.5	day 2	29	1186	1294	2124	3790	4869	7017
25	K27	Female	CON	14.4	day 2	29	1740	1903	2660	4575	6192	8159
26	D25	Female	EF	15.3	day 2	31	1505	1671	2726	5290	7209	9025
27	F27	Male	EF	14.3	day 2	30	1125	1245	2101	4475	6043	8484
28	L20	Male	CON	15.4	day 2	29	1468	1596	2565	4845	6740	8855
						29.3214
						1.36228
